# Supplementary material for: Comparison of Bacterial Expression Systems Based on Potato Virus Y-like Particles for Vaccine Generation
Source: Vaccines (Basel). 2022 Mar 22;10(4):485. doi: 10.3390/vaccines10040485 (PMC9030781; doi:10.3390/vaccines10040485)
Supplement: Supplementary file 1 [file vaccines-10-00485-s001.zip]

Archive with 1 entries (1 files):
- vaccines-1633981-supplementary.pptx
